# Supplementary material for: A Potential Pathway for the Synthesis of Biomass-Based Polyamide Monomer 2,5-Bis(aminomethyl)furan from 2,5-Furandicarboxylic Acid
Source: Molecules. 2025 Nov 8;30(22):4336. doi: 10.3390/molecules30224336 (PMC12654685; doi:10.3390/molecules30224336)
Supplement: Supplementary file 1 [file molecules-30-04336-s001.zip]

Archive with 1 entries (1 files):
- molecules-3934721-supplementary.pdf
